# Supplementary material for: The Prevalence and Impact of Atrial Fibrillation on Patients with Chronic Total Occlusions: Insights from the National Inpatient Sample
Source: J Cardiovasc Dev Dis. 2025 Mar 14;12(3):100. doi: 10.3390/jcdd12030100 (PMC11943249; doi:10.3390/jcdd12030100)
Supplement: Supplementary file 1 [file jcdd-12-00100-s001.zip]

Archive with 1 entries (1 files):
- jcdd-3474671-supplementary.pdf
